# Supplementary material for: Genetic Diversity and Selection of MHC I-UAA in Clariid Catfish from Thailand: Implications for Breeding and Conservation
Source: Genes (Basel). 2025 Sep 18;16(9):1106. doi: 10.3390/genes16091106 (PMC12470123; doi:10.3390/genes16091106)
Supplement: Supplementary file 1 [file genes-16-01106-s001.zip]

Archive with 1 entries (1 files):
- genes-3877640-supplementary.pdf
